# Supplementary material for: GnRH Immunocastration in Male Xizang Sheep: Impacts on Rumen Microbiome and Metabolite Profiles for Enhanced Health and Productivity
Source: Animals (Basel). 2024 Oct 11;14(20):2942. doi: 10.3390/ani14202942 (PMC11503817; doi:10.3390/ani14202942)
Supplement: Supplementary file 1 [file animals-14-02942-s001.zip]

Archive with 1 entries (1 files):
- animals-3210666-supplementary.pdf
